# Supplementary material for: Thermal engineering of stone increased prehistoric toolmaking skill
Source: Sci Rep. 2019 Oct 10;9:14591. doi: 10.1038/s41598-019-51139-3 (PMC6787202; doi:10.1038/s41598-019-51139-3)
Supplement: Supplementary file 2 — Data on experimental cores [file 41598_2019_51139_MOESM2_ESM.csv]

Temperature	Unheated	Unheated	Unheated	Unheated	Unheated	Unheated	Unheated	Unheated	Unheated	Unheated	Unheated	Unheated	Unheated	Unheated	Unheated	Unheated	300C	300C	300C	300C	300C	300C	300C	300C	300C	300C	300C	300C	300C	300C	300C	350C	350C	350C	350C	350C	350C	350C	350C	350C	350C	350C	350C	350C	350C	350C
Core #	27	12	26	2	9	5	6	13	15	18	10	11	3	31	21	22	31	11	29	9	23	1	7	71	13	24	8	28	4	5	14	14	13	70	1	5	26	10	18	6	12	25	20	16	29	21
Weight (g)of first flake removed	10.93	5.23	3.59	7.88	7.99	5.61	7.9	5.27	4.51	5.24	1.59	3.85	5.87	6.21	3.81	6.48	3.9	6.08	3.55	3.95	5.62	5.18	6.48	4.85	2.72	8.91	3.46	5.64	9.64	4.68	3.6	2.59	6.86	1.19	5.6	7.53	1.22	5.73	4.4	4.15	5.82	7.22	3.68	6.37	6.22	6.9
Weight (g) of second flake removed	0	4.75	1.2	3.76	3.18	0	4.34	1.58	4.62	2.58	3.9	3.98	9.02	7.69	4.29	3.6	8.23	4.61	3.78	7.71	3.04	5.68	3.91	5.44	3.95	1.72	4.92	6.37	3.92	5.94	4.82	8.11	2.36	5.94	1.5	5.3	4.25	5.07	5.37	5.04	4.31	2.94	4.84	4.37	5.88	4.25
Core (g)	1154.8	992.9	899	1106	933.4	861.9	1119.8	950.9	949.4	1153	1129.9	1194.3	1255.1	994.1	775.8	888.6	1062.4	865.6	924	927.5	842.9	1307.2	870.7	806.1	1329	919.6	906.7	1034.8	953.6	1067.8	1053	941.2	1005	825.3	959.1	1000.3	633.5	878.5	792.6	1020.7	847	674.5	890.9	911.5	850.9	832.7
Total Weight (g)	1165.73	1002.88	903.79	1117.64	944.57	867.51	1132.04	957.75	958.53	1160.82	1135.39	1202.13	1269.99	1008	783.9	898.68	1074.53	876.29	931.33	939.16	851.56	1318.06	881.09	816.39	1335.67	930.23	915.08	1046.81	967.16	1078.42	1061.42	951.9	1014.22	832.43	966.2	1013.13	638.97	889.3	802.37	1029.89	857.13	684.66	899.42	922.24	863	843.85	972.636087
