# Supplementary material for: Thermal engineering of stone increased prehistoric toolmaking skill
Source: Sci Rep. 2019 Oct 10;9:14591. doi: 10.1038/s41598-019-51139-3 (PMC6787202; doi:10.1038/s41598-019-51139-3)
Supplement: Supplementary file 3 — Instron force and flake data [file 41598_2019_51139_MOESM3_ESM.csv]

Temperature	Force	EPA	PD	Wg	L	W	W25	W50	W75	Th
Raw	3264.19	65	5.91	10.93	32.62	70.06	47.9	66.48	68.13	6.51
Raw	923.55	67	4.66	5.23	28.12	54.09	35.26	52.07	51.78	4.92
Raw	1295.47	60	4.79	4.75	31.62	49.69	37.3	49.38	42.09	5.1
Raw	1494.83	61	5.83	3.59	28.26	42.39	36.2	42.39	35.36	4.99
Raw	1330.86	63	3.26	1.2	14.47	27.99	20.63	26.64	26.47	3.05
Raw	2189.78	64	6.24	7.88	37.77	55.56	48.33	54.24	44.69	6.81
Raw	2752.82	60	4.51	3.76	30.72	43.7	36.4	43.7	34.52	4.63
Raw	1030.52	64	5.22	7.99	40.74	61.04	47.07	59.22	51	6.34
Raw	2261.74	62	4.33	3.18	27.08	40.61	34.03	40.35	34.76	4.91
Raw	2040.63	59	5.67	5.61	33.51	47.55	44.11	47.32	41.62	5.58
Raw	2258.78	62	5.42	7.9	39.03	60.15	44.19	60.15	55.21	5.57
Raw	2248.94	58	5.56	4.34	32.72	45.56	37.84	44.91	34.6	5.24
Raw	2657.45	63	5.51	5.27	31.36	47.75	38.73	47.75	41.06	5.39
Raw	411.41	61	3.26	1.58	24.21	32.9	25.28	31.57	28.75	3.66
Raw	2132.2	66	5.72	4.51	31.34	40.95	33.74	40.86	32.66	5.85
Raw	2457.65	62	5.09	4.62	33.81	46.37	34.05	45.8	39.28	5.07
Raw	1425.27	68	4.9	5.24	32.96	51.41	37.88	51.38	44.67	5.01
Raw	1934.76	59	5.59	2.58	22.83	34.37	30.23	34.16	28.89	4.97
Raw	708.3	65	3.2	1.59	23.45	34.49	23.79	33.72	28.06	3.26
Raw	1345.8	62	5.27	3.9	27.02	45.61	40.33	45.1	37.55	5.4
Raw	1991.85	64	5.18	3.85	29.5	42.79	35	42.79	34.91	5.08
Raw	1327.04	60	4.79	3.98	30.53	45.47	37.36	45.38	35.97	5.23
Raw	1469.47	64	4.9	5.87	37.54	52.58	41.19	52.58	41.77	5.87
Raw	3494.87	62	7.35	9.02	32.43	50.16	47.85	45.86	37.92	7.7
Raw	2824.2	59	4.87	6.21	35.84	55.06	47.18	54.79	46.32	5.96
Raw	2422.92	64	5.3	7.69	36.85	57.91	46.32	57.91	48.53	5.73
Raw	904.66	62	4.62	3.81	29.78	48.32	35.37	47.99	41.98	4.5
Raw	1444.8	64	4.77	4.29	30.67	49.99	36.38	49.54	43.88	4.63
Raw	2479.42	61	6.18	6.48	34.92	53.32	44.31	53.2	44.17	5.86
Raw	1847.65	60	5.3	3.6	30.46	42.49	36.95	41.8	34.21	19.44
H300	1383.02	61	4.16	3.9	25.37	44.01	33.53	41.89	37.56	5.05
H300	1057.96	65	4.68	8.23	39.06	62.29	49.15	61.3	53.93	5.97
H300	2478.86	63	5.13	6.08	38.49	54.15	43.92	53.68	48.03	5.93
H300	925.23	64	4.74	4.61	33.39	47.33	39.04	47.33	39.27	5.72
H300	851.05	60	5.16	3.55	31.33	36.8	39.67	36.8	28.34	5.39
H300	1981.21	60	5.32	3.78	28.17	40.41	37.06	42.28	34.05	5.42
H300	2219.09	63	4.93	3.95	30.73	44.83	37.1	44.83	37.6	4.92
H300	3199.5	66	5.14	7.71	39.87	57.15	48.89	57.07	47.36	6.44
H300	1318.61	63	5.99	5.62	29.91	46.09	40.41	46.09	38.96	6.39
H300	422.12	63	4.68	3.04	29.38	37.51	33.27	35.07	27.08	5.13
H300	1879.55	63	4.58	5.18	36.59	50.72	40.51	50.56	43.16	5.5
H300	1045.99	63	5.8	5.68	35.55	51.06	40.09	50.18	45.43	5.92
H300	1261.46	62	5.39	6.48	36.09	54.05	40.9	53.66	44.62	6.17
H300	1669.96	62	5.03	3.91	31.3	43.13	37.23	42.26	33.82	5.15
H300	1413.86	63	5.74	4.85	33.69	48.71	42.03	47.79	39.49	5.71
H300	1991.33	66	5.65	5.44	36.89	47.31	41.09	47.31	38.64	5.65
H300	963.43	66	4.49	2.72	28.21	38.95	30.55	38.95	33.48	4.25
H300	2122.38	59	5.73	3.95	23.22	36.19	31.9	34.99	34.03	5.29
H300	1537.32	64	5.73	8.91	40.27	57.23	43.84	57.14	44.56	5.31
H300	811.88	63	3.39	1.72	24.52	29.55	26.59	29.55	24.08	3.85
H300	1800.03	60	4.54	3.46	31.32	42.55	39.44	41.2	33.65	4.71
H300	1822.68	60	5.37	4.92	33.65	46.2	38.75	46.11	38.89	5.26
H300	1744.53	64	5.41	5.64	35.48	48.44	39.06	47.56	38.34	5.9
H300	1327.91	63	4.79	6.37	38.34	53.82	48.99	52.61	35.53	6.17
H300	3596.9	67	6.43	9.64	36.45	64.15	48.62	64.32	59.07	6.76
H300	1386.07	60	5.18	3.92	31.39	44.16	37.43	44.16	36.87	5.31
H300	1427.56	62	5.06	4.68	35.13	46.8	36.37	46.8	39.65	5.51
H300	2419.54	64	4.9	5.94	38.23	51.79	39.75	51.72	43.24	5.58
H300	1070.38	62	4	3.6	32.47	44.58	37.9	45.06	39.62	4.76
H300	1770.05	65	5.27	4.82	30.86	48	37.7	47.33	40.49	5.31
H350	976.28	65	3.53	2.59	25.56	40.82	34.51	40.26	33.97	4.16
H350	1400.03	58	6.08	8.11	40.53	51.37	39.39	48.76	43.89	6.94
H350	1310.29	62	5.72	6.86	37.67	55.74	44.52	55.74	48.61	5.78
H350	1730.54	58	5.05	2.36	24.65	33.97	30.91	33.7	27.64	4.72
H350	419.23	60	3.07	1.19	24.45	27.45	25.04	27.24	22.93	3.2
H350	1976.59	62	5.19	5.94	39.63	51.11	44.87	49.89	39.92	5.34
H350	1262.69	62	4.77	5.6	41.16	51.15	41.4	50.96	43.35	5.75
H350	579.27	63	4.71	1.5	20.03	27.6	27.54	26.98	20.03	4.03
H350	834.38	64	4.73	7.53	39.19	58.17	42.91	58.17	50.45	5.67
H350	1187.9	63	4.58	5.3	35.13	47.43	37.76	47.26	38.78	5.72
H350	182.84	60	2.92	1.22	24.84	26.72	21.29	26.59	23.21	3.46
H350	819.73	64	4.77	4.25	34.83	45.19	37.94	45.19	39.49	5.49
H350	2396.91	64	4.86	5.73	34.16	49.99	43.01	49.79	40.85	6.05
H350	2087.44	60	5.93	5.07	29.37	44.17	30.47	43.54	44.17	5.85
H350	895.86	61	4.88	4.4	25.87	50.82	34.93	48.81	47.75	5.3
H350	1357.52	63	4.84	5.37	38.5	50.34	38.85	50.11	41.48	5.23
H350	1897.92	63	4.56	4.15	31.8	41.26	32.76	41.24	32.46	5.47
H350	1930.87	60	5.33	5.04	31.4	48.8	33.12	48.8	46.46	5.74
H350	1810.07	59	5.94	5.82	34.45	48.34	44.06	47.67	39.89	6.3
H350	740.66	65	4.55	4.31	33.96	45.8	33.81	45.27	40.55	5.21
H350	1036.52	65	5.33	7.22	43.01	54.83	42.96	54.83	45.07	6.44
H350	293.54	62	3.99	2.94	23.11	39.59	27.74	38.56	32.61	4.8
H350	920.75	64	4.08	3.68	30.42	41.51	36.12	40.96	32.33	4.74
H350	1599.55	61	5.07	4.84	28.36	49.26	32.44	48.58	45.01	5.44
H350	1236.65	66	4.55	6.37	37.72	52.03	43.19	51.86	44.3	5.78
H350	1894.71	61	5.43	4.37	31.32	39.42	31.87	39.42	32.72	5.87
H350	1709.52	63	5.09	6.22	36.83	48	38.56	47.1	43.71	5.58
H350	1583.86	64	4.77	5.88	35.48	48.95	38.9	48.95	42.07	5.88
H350	1491.76	64	5.02	6.9	37.25	56.63	44.66	56.63	50.89	5.6
H350	2748.08	64	5.32	4.25	31.51	43.03	39.35	42.22	36.42	5.7
