# Supplementary material for: Thermal engineering of stone increased prehistoric toolmaking skill
Source: Sci Rep. 2019 Oct 10;9:14591. doi: 10.1038/s41598-019-51139-3 (PMC6787202; doi:10.1038/s41598-019-51139-3)
Supplement: Supplementary file 4 — R script [file 41598_2019_51139_MOESM4_ESM.txt]

# Analyses for The role of lithic heat treatment in technological evolution by Mraz et al. 
# Analyses of force required to produce flakes with the Instron universal tester

Instron <- 
  read.table("YOUR FILE lOCATION/Instron force and flake data.csv", 
             header=TRUE, sep=",", na.strings="NA", dec=".", strip.white=TRUE)

attach(Instron)
summary(Instron)


# The variables are:  Temperature-factor [A=raw or unheated, B=heated to 300 degrees, C=heated to 350 degrees], Force, EPA, and PD; Flake variables are: Wg=Weight, L=length, W=width
# W25=width at 25%, W50=width at 50%, W75=width at 75%, Th=thickness


#Exploratory data figures and data transformations
hist(Force, col="green")
boxplot(Force)
hist(EPA, col="green")
boxplot(EPA)
hist(PD, col="green")
boxplot(PD)
shapiro.test(Force)
shapiro.test(EPA)
shapiro.test(PD)

#Log10 transform 
Forcelog<-(log10(Force))
EPAlog<-(log10(EPA))
PDlog <- (log10(PD))

hist(Forcelog, col="green")
boxplot(Forcelog)
hist(EPAlog, col="green")
boxplot(EPAlog)
hist(PDlog, col="green")
boxplot(PDlog)
shapiro.test(Forcelog)
shapiro.test(EPAlog)
shapiro.test(PDlog)

#Sqrt transform 
hist(sqrt(Force), col="green")
boxplot(sqrt(Force))
hist(sqrt(EPA), col="green")
boxplot(sqrt(EPA))
hist(sqrt(PD), col="green")
boxplot(sqrt(PD))
shapiro.test(sqrt(Force))
shapiro.test(sqrt(EPA))
shapiro.test(sqrt(PD))

#ANOVAs with Force magnitude
a1 <- aov(EPA+PD+Force~Temperature)
summary(a1)
pairwise.t.test(Force, Temperature, p.adj = "none")
pairwise.t.test(Force, Temperature, p.adj = "bonf")
TukeyHSD(a1)

a2 <- aov(Force~PD)
summary(a2)

a3 <- aov(Force~EPA)
summary(a3)

model1.AOV <- aov(Force~PD*Temperature)
summary(model1.AOV)

model2.AOV <- aov(PD+EPA+Force~Temperature)
summary(model2.AOV)
model2.AOV

anova(model1.AOV, model2.AOV)

posth=glht(model.1, linfct=mcp(factorvariable="Tukey")) 

##gives the post-hoc Tukey analysis
summary(posth)

model2.AOV <- aov(Force*PD*EPA~Temperature)
summary(model2.AOV)
model2.AOV

model3.AOV <- aov(Force~Temperature+EPA+PD)
summary(model3.AOV)
model3.AOV

#GLM of force and EPA and PD by temperature

model1aa.glm <- glm(Force~0 + EPA*PD*Temperature)
summary(model1aa.glm)

#Nonparametric ANCOVAs with force magnitude

install.packages(sm)
library(sm)
pdepa <- cbind(PD, EPA)
pdepa1 <- cbind(PD, EPA, Wg)

model1.ancova <- sm.ancova(pdepa, Force, Temperature, model = "equal")
summary(model1.ancova)
model1.ancova

model2.ancova <- sm.ancova(pdepa1, Force, Temperature, model = "equal")

model3.ancova <- sm.ancova(EPA+PD, Force, Temperature, model="equal")
model3.ancova
summary(model3.ancova)

model4.ancova <- sm.ancova(EPA+PD+W+L+Wg+Th+W25+W50+W75, Force, Temperature, model="equal")
model4.ancova
summary(model4.ancova)

#Flake form analyses
fa1 <- aov(Wg~Temperature)
summary(fa1)
fa2 <- aov(L~Temperature)
summary(fa2)
fa3 <- aov(W~Temperature)
summary(fa3)
fa4 <- aov(W25~Temperature)
summary(fa4)
fa5 <- aov(W50~Temperature)
summary(fa5)
fa6 <- aov(W75~Temperature)
summary(fa6)

kruskal.test(Th~Temperature)

#GLMs of flake form controlling for Force, EPA, and PD
options(contrasts = c("contr.sum", "contr.poly"))

model1.glm <- glm(Wg~Force + EPA*PD*Temperature)
summary(model1.glm)

model2.glm <- glm(L~Force + EPA*PD*Temperature)
summary(model2.glm)

model3.glm <- glm(W~Force + EPA*PD*Temperature)
summary(model3.glm)

model4.glm <- glm(W25~Force + EPA*PD*Temperature)
summary(model4.glm)

model5.glm <- glm(W50~Force + EPA*PD*Temperature)
summary(model5.glm)

model6.glm <- glm(W75~Force + EPA*PD*Temperature)
summary(model6.glm)

model7.glm <- glm(Th~Force + EPA*PD*Temperature)
summary(model7.glm)

#Nonparametric ANCOVAs of flake form with Force and EPA

library(sm)
fepa <- cbind(Force, EPA)

model8.npancova <- sm.ancova(fepa, Wg, Temperature, model = "equal")
summary(model8.npancova)

model9.npancova <- sm.ancova(fepa, L, Temperature, model = "equal")
summary(model9.npancova)

model10.npancova <- sm.ancova(fepa, W, Temperature, model = "equal")
summary(model10.npancova)

model11.npancova <- sm.ancova(fepa, W25, Temperature, model = "equal")
summary(model11.npancova)

model12.npancova <- sm.ancova(fepa, W50, Temperature, model = "equal")
summary(model12.npancova)

model3.npancova <- sm.ancova(fepa, W75, Temperature, model = "equal")
summary(model3.npancova)

model4.npancova <- sm.ancova(fepa, Th, Temperature, model = "equal")
summary(model4.npancova)

#Nonparametric ANCOVAs of flake form with Force and PD

fpd <- cbind(Force, PD)

model15.npancova <- sm.ancova(fpd, Wg, Temperature, model = "equal")
summary(model5.npancova)

model16.npancova <- sm.ancova(fpd, L, Temperature, model = "equal")
summary(model16.npancova)

model17.npancova <- sm.ancova(fpd, W, Temperature, model = "equal")
summary(model17.npancova)

model18.npancova <- sm.ancova(fpd, W25, Temperature, model = "equal")
summary(model18.npancova)

model19.npancova <- sm.ancova(fpd, W50, Temperature, model = "equal")
summary(model9.npancova)

model20.npancova <- sm.ancova(fpd, W75, Temperature, model = "equal")
summary(model20.npancova)

model21.npancova <- sm.ancova(fpd, Th, Temperature, model = "equal")
summary(model21.npancova)

#Installing tidyverse
install.packages("tidyverse")
library(tidyverse)

#Figures

install.packages("ggplot2")
library("ggplot2")

#Figure 1 boxplots comparing force by temperature
library(forcats)
ggplot(data=Instron, mapping = aes(x=fct_reorder(Temperature, Force, fun = median, .desc=TRUE), y=Force))+
  geom_boxplot(aes(fill = fct_reorder(Temperature, Force, fun = median, .desc=TRUE)))+
  geom_jitter(position=position_jitter(0.2))+
  theme_bw(base_size = 14)+
    xlab("Temperature")+
    ylab("Force")+
    scale_fill_discrete(guide = guide_legend(title = "Temperature"))+
    scale_fill_manual(breaks = c("2", "1", "0.5"), values=c("blue", "orange", "red"))
ggsave("Fig1bboxplot.tiff", dpi=300)

#Figure 2a, Temperature slopes PD and Force

ggplot(data=Instron, mapping = aes(x=Force, y=PD*EPA, color=Temperature))+
  scale_color_manual(values= c("H300" = "orange", "H350" = "red", "Raw" = "blue"))+
  geom_point(alpha=.7, size=3, show.legend=FALSE)+
  geom_smooth(method=lm, show.legend=FALSE, size=2)+
  theme_bw()+
  theme(axis.text=element_text(size=5),axis.title=element_text(size=7.5))+
  labs(x="Force", y="PD*EPA")
ggsave("Fig2aa.tiff", dpi=300)


#Figure 2b, plot of force by PD with loess and ab lines
ggplot(data=Instron, mapping = aes(x=Force, y=PD*EPA, color=Temperature))+
  scale_color_manual(values= c("H300" = "orange", "H350" = "red", "Raw" = "blue"))+
  geom_smooth(method=loess, show.legend=FALSE, size=2)+
  geom_point(alpha=.7, size=3, show.legend=FALSE)+
  theme_bw()+
  theme(axis.text=element_text(size=5),axis.title=element_text(size=7.5))+
  labs(x="Force", y="PD*EPA")
ggsave("Fig2b.tiff", dpi=300)
